# Supplementary material for: Cross-sectional and prospective associations between active living environments and accelerometer-assessed physical activity in the EPIC-Norfolk cohort
Source: Health Place. 2021 Jan;67:102490. doi: 10.1016/j.healthplace.2020.102490 (PMC7883217; doi:10.1016/j.healthplace.2020.102490)
Supplement: Multimedia component 1 [file mmc1.xml]

<?xml version="1.0" encoding="UTF-8" standalone="no"?><data:data><datasets><author>samantha.hajna@mrc-epid.cam.ac.uk</author><type>0</type><dataset><value>1</value><reason>Data will be made available on request</reason><comments/></dataset></datasets></data:data>
